# Supplementary material for: Age determination of common bottlenose dolphins (Tursiops truncatus) using dental radiography pulp:tooth area ratio measurements
Source: PLoS One. 2020 Nov 20;15(11):e0242273. doi: 10.1371/journal.pone.0242273 (PMC7678971; doi:10.1371/journal.pone.0242273)
Supplement: S1 Table — Demographic data for all samples including, sample location, sex, length and age estimates and associated age class from pulp:tooth area ratio, GLG or life history data. Calculated pulp:tooth area ratios are also listed. (XLSX) [file pone.0242273.s001.xlsx]

## Sheet: Suplemental Table 1
Supplemental Table 1. All samples included in pulp:tooth area analyses for age estimation.
Animal ID	Date	Location	Collection	Sex	Length (cm)	Pulp:Tooth Ratio	Radiograph Age	LH Age	GLG Age	Radiograph Age Class	LH Age Class	GLG Age Class	Length Age Class
MB-20110125-LA001-LA450	2011-01-25	BB	Stranded	F	244	0.0227623	>10*		30	Adult*		Adult	Adult
MCT-20110228-LA001-LA455	2011-02-28	BB	Stranded	M	203	0.383005	3.7		6	Subadult		Subadult	Subadult
LFH-20130111-LA001-LA843	2013-01-11	BB	Stranded	F	241	0.0411115	>10*		20	Adult*		Adult	Adult
CDD-20130311-LA001-LA835	2013-03-11	BB	Stranded	ND	97	0.0201319	>10*		6	Adult*		Subadult	Calf
DCA20130405-LA001-LA819	2013-04-05	BB	Stranded	M	179	0.509756	2.5		3.5	Subadult		Subadult	Calf
JSH-20130429-LA001-LA823	2013-04-29	BB	Stranded	F	240	0.0592979	>10*		24	Adult*		Adult	Adult
221	2013-05-06	SB	Alive	F	223	0.3262	4.4	4		Subadult	Subadult		Subadult
252	2013-05-06	SB	Alive	M	238	0.218	6.2	7		Subadult	Subadult		Subadult
138	2013-05-07	SB	Alive	M	274	0.04	>10*	21		Adult*	Adult		Adult
270	2013-05-07	SB	Alive	M	201	0.3714	3.9	4		Subadult	Subadult		Subadult
128	2013-05-08	SB	Alive	M	257	0.011	>10*	21		Adult*	Adult		Adult
187	2013-05-08	SB	Alive	F	242	0.042	>10*	10		Adult*	Adult		Adult
229	2013-05-08	SB	Alive	F	214	0.2425	5.7	5		Subadult	Subadult		Subadult
250	2013-05-09	SB	Alive	M	230	0.224	6.1	8		Subadult	Subadult		Subadult
280	2013-05-09	SB	Alive	M	214	0.4448	3.1	3		Subadult	Subadult		Subadult
DCA-20130509	2013-05-09	BB	Stranded	ND	211	0.274525	5.2		7	Subadult		Subadult	Subadult
282	2013-05-10	SB	Alive	M	231	0.24	5.8	5		Subadult	Subadult		Subadult
JSH-20130513-LA001-LA831	2013-05-13	BB	Stranded	ND	218	0.144522	8		9	Subadult		Subadult	Subadult
DCA-20130605-LA001-LA815	2013-06-05	BB	Stranded	F	246	0.0185332	>10*		20	Adult*		Adult	Adult
DCA-20130605-LA002-LA816	2013-06-05	BB	Stranded	M	120	0.688702	1.1		0.098	Calf		Calf	Calf
Y24	2013-06-17	BB	Alive	M	283	0.033	>10*		22	Adult*		Adult	Adult
Y26	2013-06-17	BB	Alive	M	196	0.469	2.8	3		Subadult	Subadult		Calf
Y28	2013-06-18	BB	Alive	M	215	0.418	3.3		4.5	Subadult		Subadult	Subadult
Y30	2013-06-18	BB	Alive	M	192	0.598	1.8		2.5	Calf		Subadult	Calf
Y43	2013-06-18	BB	Alive	F	242	0.027	>10*			Adult*			Adult
DCA-20130619-LA001-LA817	2013-06-19	BB	Stranded	F	127	0.731501	0.9		0.39	Calf		Calf	Calf
Y00	2013-06-19	BB	Alive	M	236	0.137	8.2		10	Subadult		Adult	Subadult
Y32	2013-06-19	BB	Alive	M	226	0.071	>10*		13	Adult*		Adult	Subadult
Y45	2013-06-19	BB	Alive	F	227	0.088	>10*		12	Adult*		Adult	Subadult
Y34	2013-06-21	BB	Alive	M	215	0.598	1.8		3.25	Calf		Subadult	Subadult
Y47	2013-06-21	BB	Alive	F	228	0.215	6.3		7.5	Subadult		Subadult	Subadult
Y23	2013-06-24	BB	Alive	F	202	0.287	5		6	Subadult		Subadult	Subadult
Y59	2013-06-24	BB	Alive	F	239	0.02795	>10*			Adult*			Subadult
Y38	2013-06-25	BB	Alive	M	226	0.146	7.9		8.5	Subadult		Subadult	Subadult
Y40	2013-06-25	BB	Alive	M	211	0.327	4.4			Subadult			Subadult
Y44	2013-06-25	BB	Alive	M	221	0.152	7.8		7.5	Subadult		Subadult	Subadult
Y06	2013-06-26	BB	Alive	M	225	0.345	4.2		6	Subadult		Subadult	Subadult
Y61	2013-06-26	BB	Alive	F	216	0.394	3.6		5.5	Subadult		Subadult	Subadult
Y63	2013-06-26	BB	Alive	F	236	0.03618	>10*			Adult*			Subadult
Y46	2013-06-27	BB	Alive	M	206	0.439	3.1		4.5	Subadult		Subadult	Subadult
Y65	2013-06-27	BB	Alive	F	236	0.06534	>10*			Adult*			Subadult
Y67	2013-06-27	BB	Alive	F	223	0.094	>10*		13	Adult*		Adult	Subadult
Y69	2013-06-27	BB	Alive	F	213	0.192	6.7		6.5	Subadult		Subadult	Subadult
Y48	2013-06-28	BB	Alive	M	255	0.026	>10*		14	Adult*		Adult	Adult
660	2013-07-25	MS	Alive	M	264	0.0185447	>10*		20	Adult*		Adult	Adult
662	2013-07-25	MS	Alive	M	233	0.388333	3.7		5.5	Subadult		Subadult	Subadult
664	2013-07-26	MS	Alive	M	234	0.123265	8.7		8.5	Subadult		Subadult	Subadult
668	2013-07-26	MS	Alive	M	213	0.372157	3.8		5.5	Subadult		Subadult	Subadult
670	2013-07-26	MS	Alive	M	211	0.370014	3.9		5.5	Subadult		Subadult	Subadult
672	2013-07-28	MS	Alive	M	202	0.395893	3.6		7	Subadult		Subadult	Subadult
676	2013-07-29	MS	Alive	M	241	0.0789107	>10*		15	Adult*		Adult	Adult
678	2013-07-30	MS	Alive	M	265	0.0355917	>10*		30	Adult*		Adult	Adult
680	2013-08-01	MS	Alive	M	208	0.429485	3.2		6.5	Subadult		Subadult	Subadult
682	2013-08-01	MS	Alive	M	244	0.0551333	>10*		15	Adult*		Adult	Adult
DCA-20130924-LA001-LA826	2013-09-24	BB	Stranded	F	256	0.0234451	>10*		28	Adult*		Adult	Adult
JSH-20131226-LA001	2013-12-26	BB	Stranded	M	269	0.0293876	>10*		18	Adult*		Adult	Adult
DCA-20140113-LA001-LA861	2014-01-13	BB	Stranded	F	247	0.0391006	>10*		25	Adult*		Adult	Adult
JSH-20140122-LA001	2014-01-22	BB	Stranded	M	252	0.054412	>10*		14	Adult*		Adult	Adult
JLT-20140210-LA001	2014-02-10	BB	Stranded	M	284	0.0361283	>10*		19	Adult*		Adult	Adult
LCL-20140210-LA001	2014-02-10	BB	Stranded	M	250	0.0246186	>10*		18	Adult*		Adult	Adult
JLT-20140225-LA001	2014-02-25	BB	Stranded	M	243	0.0470871	>10*		17	Adult*		Adult	Adult
DCA-20140312-LA001	2014-03-12	BB	Stranded	ND	209	0.315253	4.6		6	Subadult		Subadult	Subadult
BLM-20140319-LA001	2014-03-19	BB	Stranded	M	247	0.0801772	>10*		12	Adult*		Adult	Adult
196	2014-05-05	SB	Alive	M	269	0.02705	>10*	16		Adult*	Adult		Adult
268	2014-05-05	SB	Alive	M	273	0.014	>10*		21	Adult*		Adult	Adult
142	2014-05-06	SB	Alive	M	274	0.072	>10*		22	Adult*		Adult	Adult
237	2014-05-06	SB	Alive	F	254	0.039	>10*		32	Adult*		Adult	Adult
276	2014-05-06	SB	Alive	M	285	0.033	>10*	22		Adult*	Adult		Adult
197	2014-05-07	SB	Alive	F	234	0.043	>10*	11		Adult*	Adult		Subadult
241	2014-05-07	SB	Alive	F	242	0.09761	>10*	7		Adult*	Subadult		Adult
243	2014-05-07	SB	Alive	F	191	0.510979	2.5	2		Subadult	Calf		Calf
DCA-20140507-LA001	2014-05-07	BB	Stranded	F	216	0.160512	7.5		8.5	Subadult		Subadult	Subadult
DCA-20140507-LA002	2014-05-07	BB	Stranded	M	210	0.215676	6.2		7	Subadult		Subadult	Subadult
133	2014-05-08	SB	Alive	F	242	0.019	>10*	15		Adult*	Adult		Adult
245	2014-05-08	SB	Alive	F	204	0.459	2.9	2		Subadult	Calf		Subadult
164	2014-05-09	SB	Alive	M	262	0.041	>10*	25		Adult*	Adult		Adult
185	2014-05-09	SB	Alive	F	252	0.014113	>10*		15	Adult*		Adult	Adult
242	2014-05-09	SB	Alive	M	281	0.023	>10*		24	Adult*		Adult	Adult
249	2014-05-09	SB	Alive	F	203	0.42515	3.3	3		Subadult	Subadult		Subadult
DCA-20140519-LA002	2014-05-19	BB	Stranded	M	216	0.221427	6.1		8.25	Subadult		Subadult	Subadult
Y17	2014-06-09	BB	Alive	F	220	0.171	7.3		8	Subadult		Subadult	Subadult
Y19	2014-06-10	BB	Alive	F	240	0.105	9.4		9	Subadult		Subadult	Adult
Y50	2014-06-10	BB	Alive	M	204	0.575	1.9	2		Calf	Calf		Subadult
Y71	2014-06-10	BB	Alive	F	239	0.017	>10*		20	Adult*		Adult	Subadult
Y73	2014-06-11	BB	Alive	F	252	0.025	>10*		11	Adult*		Adult	Adult
Y03	2014-06-12	BB	Alive	F	231	0.085	>10*		9.5	Adult*		Subadult	Subadult
Y26	2014-06-12	BB	Alive	M	202	0.429	3.2	4		Subadult	Subadult		Subadult
Y34	2014-06-12	BB	Alive	M	215	0.531	2.3		4.25	Subadult		Subadult	Subadult
Y75	2014-06-12	BB	Alive	F	241	0.095	>10*			Adult*			Adult
Y77	2014-06-12	BB	Alive	F	222	0.235	5.9		6.25	Subadult		Subadult	Subadult
Y79	2014-06-13	BB	Alive	F	222	0.2198	6.2			Subadult			Subadult
Y81	2014-06-16	BB	Alive	F	241	0.03	>10*		19	Adult*		Adult	Adult
Y83	2014-06-16	BB	Alive	F	243	0.01344	>10*			Adult*			Adult
Y85	2014-06-16	BB	Alive	F	230	0.06347	>10*			Adult*			Subadult
Y89	2014-06-16	BB	Alive	F	254	0.027	>10*		30	Adult*		Adult	Adult
Y52	2014-06-17	BB	Alive	M	259	0.029	>10*		20	Adult*		Adult	Adult
Y54	2014-06-17	BB	Alive	M	280	0.022	>10*		27	Adult*		Adult	Adult
Y91	2014-06-17	BB	Alive	F	243	0.0279	>10*			Adult*			Adult
Y15	2014-06-18	BB	Alive	F	210	0.262	5.4		6.75	Subadult		Subadult	Subadult
Y56	2014-06-18	BB	Alive	M	275	0.071	>10*		19	Adult*		Adult	Adult
Y93	2014-06-18	BB	Alive	F	234	0.04144	>10*			Adult*			Subadult
Y95	2014-06-18	BB	Alive	F	238	0.032	>10*		22	Adult*		Adult	Subadult
Y97	2014-06-18	BB	Alive	F	229	0.036772	>10*			Adult*			Subadult
Y08	2014-06-19	BB	Alive	M	275	0.049	>10*		16	Adult*		Adult	Adult
Y48	2014-06-19	BB	Alive	M	256	0.02	>10*		15	Adult*		Adult	Adult
Y99	2014-06-19	BB	Alive	F	259	0.015663	>10*			Adult*			Adult
YA1	2014-06-19	BB	Alive	F	251	0.029175	>10*			Adult*			Adult
YA3	2014-06-19	BB	Alive	F	241	0.127185	8.6			Subadult			Adult
123	2015-05-11	SB	Alive	F	241	0.02519	>10*	17		Adult*	Adult		Adult
253	2015-05-12	SB	Alive	F	178	0.59669	1.8	2		Calf	Calf		Calf
245	2015-05-13	SB	Alive	F	212	0.421	3.3	3		Subadult	Subadult		Subadult
257	2015-05-14	SB	Alive	F	195	0.619	1.6	2		Calf	Calf		Calf
193	2015-05-15	SB	Alive	F	250	0.018	>10*		31	Adult*		Adult	Adult
209	2016-05-06	SB	Alive	F	236	0.032	>10*	12		Adult*	Adult		Subadult
255	2016-05-06	SB	Alive	F	192	0.395	3.6	3		Subadult	Subadult		Calf
292	2016-05-09	SB	Alive	M	216	0.389	3.7	4		Subadult	Subadult		Subadult
33	2016-05-11	SB	Alive	F	246	0.011	>10*	34		Adult*	Adult		Adult
178	2016-05-11	SB	Alive	M	272	0.023	>10*	21		Adult*	Adult		Adult
188	2016-05-11	SB	Alive	M	257	0.011	>10*	20		Adult*	Adult		Adult
223	2016-05-11	SB	Alive	F	251	0.09	>10*		15	Adult*		Adult	Adult
259	2016-05-11	SB	Alive	F	216	0.422	3.3	3		Subadult	Subadult		Subadult
294	2016-05-11	SB	Alive	M	202	0.51	2.5	3		Subadult	Subadult		Subadult
Y34	2016-07-11	BB	Alive	M	223	0.406	3.5		6.25	Subadult		Subadult	Subadult
YA7	2016-07-11	BB	Alive	F	213	0.018	>10*			Adult*			Subadult
YA9	2016-07-11	BB	Alive	F	177	0.446	3.1			Subadult			Calf
YF1	2016-07-11	BB	Alive	F	237	0.016	>10*			Adult*			Subadult
Y58	2016-07-12	BB	Alive	M	211	0.395	3.6		5.5	Subadult		Subadult	Subadult
YF9	2016-07-12	BB	Alive	F	201	0.027	>10*			Adult*			Subadult
Y53	2016-07-13	BB	Alive	F	206	0.336	4.3		6.5	Subadult		Subadult	Subadult
Y60	2016-07-13	BB	Alive	M	218	0.171	7.3			Subadult			Subadult
YJ3	2016-07-13	BB	Alive	F	207	0.14	8.1			Subadult			Subadult
YJ5	2016-07-13	BB	Alive	F	209	0.511	2.5		3.5	Subadult		Subadult	Subadult
Y64	2016-07-14	BB	Alive	M	188	0.387	3.7	4		Subadult	Subadult		Calf
Y66	2016-07-15	BB	Alive	M	216	0.326	4.4	5		Subadult	Subadult		Subadult
Y68	2016-07-15	BB	Alive	M	209	0.17	7.3	6		Subadult	Subadult		Subadult
YJ7	2016-07-15	BB	Alive	F	211	0.279	5.1			Subadult			Subadult
YJ9	2016-07-15	BB	Alive	F	226	0.019	>10*			Adult*			Subadult
Y70	2016-07-18	BB	Alive	M	215	0.322	4.5		4.5	Subadult		Subadult	Subadult
Y72	2016-07-18	BB	Alive	M	190	0.682	1.2	1		Calf	Calf		Calf
YK1	2016-07-18	BB	Alive	F	235	0.008	>10*			Adult*			Subadult
YK3	2016-07-18	BB	Alive	F	264	0.014	>10*			Adult*			Adult
Y74	2016-07-19	BB	Alive	M	199	0.4	3.5			Subadult			Calf
YK5	2016-07-19	BB	Alive	F	235	0.081	>10*			Adult*			Subadult
Y76	2016-07-20	BB	Alive	M	200	0.546	2.2			Subadult			Subadult
Y78	2016-07-20	BB	Alive	M	262	0.014	>10*			Adult*			Adult
Y80	2016-07-20	BB	Alive	M	249	0.012	>10*		14	Adult*		Adult	Adult
Y82	2016-07-20	BB	Alive	M	223	0.061	>10*			Adult*			Subadult
Y84	2016-07-20	BB	Alive	M	227	0.115	9		12	Subadult		Adult	Subadult
YK7	2016-07-20	BB	Alive	F	236	0.011	>10*			Adult*			Subadult
Y28	2016-07-21	BB	Alive	M	229	0.195	6.7		7.5	Subadult		Subadult	Subadult
Y86	2016-07-21	BB	Alive	M	212	0.261	5.4			Subadult			Subadult
Y79	2016-07-22	BB	Alive	F	224	0.155	7.7			Subadult			Subadult
Y88	2016-07-22	BB	Alive	M	245	0.017	>10*			Adult*			Adult
Y90	2016-07-22	BB	Alive	M	212	0.188	6.8			Subadult			Subadult
YK9	2017-06-14	BB	Alive	F	214	0.38	3.8			Subadult			Subadult
Y92	2017-06-15	BB	Alive	M	231	0.18	7			Subadult			Subadult
YN1	2017-06-15	BB	Alive	F	186	0.49	2.6			Subadult			Calf
YN3	2017-06-15	BB	Alive	F	193	0.4	3.5			Subadult			Calf
Y94	2017-06-16	BB	Alive	M	229	0.36	4			Subadult			Subadult
YN5	2017-06-16	BB	Alive	F	214	0.23	6			Subadult			Subadult
YN9	2017-06-17	BB	Alive	F	222	0.011	>10*		9	Adult*		Subadult	Subadult
YR1	2017-06-17	BB	Alive	F	197	0.6	1.8			Calf			Calf
YR3	2017-06-19	BB	Alive	F	234	0.06	>10*			Adult*			Subadult
Y98	2017-06-23	BB	Alive	M	256	0.018745	>10*			Adult*			Adult
YR5	2017-06-23	BB	Alive	F	197	0.47	2.8			Subadult			Calf
Y72	2017-09-18	BB	Alive	M	203	0.547	2.2	2		Subadult	Calf		Subadult
YA0	2017-09-18	BB	Alive	M	256	0.037	>10*			Adult*			Adult
YR7	2017-09-18	BB	Alive	F	235	0.041	>10*			Adult*			Subadult
YV1	2017-09-18	BB	Alive	F	222	0.167	7.4			Subadult			Subadult
YV3	2017-09-18	BB	Alive	F	234	0.188	6.8			Subadult			Subadult
YV5	2017-09-18	BB	Alive	F	245	0.064	>10*		21	Adult*		Adult	Adult
Y19	2017-09-19	BB	Alive	F	241	0.038	>10*		12	Adult*		Adult	Adult
YA2	2017-09-19	BB	Alive	M	248	0.103	9.5			Subadult			Adult
YA3	2017-09-19	BB	Alive	F	237	0.05	>10*			Adult*			Subadult
YV7	2017-09-19	BB	Alive	F	226	0.095	>10*			Adult*			Subadult
YA4	2017-09-20	BB	Alive	M	284	0.057	>10*		27	Adult*		Adult	Adult
YA6	2017-09-20	BB	Alive	M	258	0.039	>10*			Adult*			Adult
YX1	2017-09-20	BB	Alive	F	245	0.06	>10*			Adult*			Adult
Y99	2017-09-21	BB	Alive	F	256	0.016766	>10*			Adult*			Adult
YF4	2017-09-21	BB	Alive	M	203	0.073031	>10*			Adult*			Subadult
YX5	2017-09-21	BB	Alive	F	245	0.388	3.7			Subadult			Adult
Y70	2018-07-10	BB	Alive	M	236	0.209	6.4		6.5	Subadult		Subadult	Subadult
Y93	2018-07-10	BB	Alive	F	235	0.034	>10*			Adult*			Subadult
YF6	2018-07-10	BB	Alive	M	195	0.587	1.8			Calf			Calf
YF8	2018-07-10	BB	Alive	M	267	0.102	9.5			Subadult			Adult
YX7	2018-07-10	BB	Alive	F	250	0.038	>10*			Adult*			Adult
Y34	2018-07-11	BB	Alive	M	235	0.323	4.5		8.25	Subadult		Subadult	Subadult
Y66	2018-07-11	BB	Alive	M	220	0.202	6.5	7		Subadult	Subadult		Subadult
Y79	2018-07-11	BB	Alive	F	232	0.135	8.3			Subadult			Subadult
YJ0	2018-07-12	BB	Alive	M	267	0.035	>10*		21	Adult*		Adult	Adult
YJ2	2018-07-12	BB	Alive	M	254	0.037	>10*		21	Adult*		Adult	Adult
YX9	2018-07-12	BB	Alive	F	234	0.067	>10*			Adult*			Subadult
YJ4	2018-07-13	BB	Alive	M	252	0.057	>10*			Adult*			Adult
YJ6	2018-07-13	BB	Alive	M	230	0.05	>10*			Adult*			Subadult
YV7	2018-07-13	BB	Alive	F	233	0.07	>10*			Adult*			Subadult
Y30	2018-07-14	BB	Alive	M	210	0.175	7.2		7.5	Subadult		Subadult	Subadult
YK0	2018-07-14	BB	Alive	M	254	0.044	>10*			Adult*			Adult
YK2	2018-07-14	BB	Alive	M	224	0.138	8.2			Subadult			Subadult
YY3	2018-07-16	BB	Alive	F	235	0.134	8.3			Subadult			Subadult
YY7	2018-07-16	BB	Alive	F	200	0.285	5			Subadult			Subadult
YK6	2018-07-18	BB	Alive	M	236	0.124	8.7			Subadult			Subadult
YN2	2018-07-19	BB	Alive	M	260	0.024	>10*			Adult*			Adult
YN4	2018-07-20	BB	Alive	M	201	0.245	5.7			Subadult			Subadult
YZ1	2018-07-20	BB	Alive	F	259	0.024	>10*			Adult*			Adult
* indicates that pulp:tooth area ratio < 0.1 results in increased uncertaintly and exact ages were not calculated.
